# Supplementary material for: Impairing hydrolase transport machinery prevents human melanoma metastasis
Source: Commun Biol. 2024 May 15;7:574. doi: 10.1038/s42003-024-06261-y (PMC11096325; doi:10.1038/s42003-024-06261-y)
Supplement: Supplementary file 3 — Supplementary Data [file 42003_2024_6261_MOESM3_ESM.xlsx]

## Sheet: Fig1
	Fig1a
	WM1716				WM1745
	siCtrl	siIGF2R			siCtrl	siIGF2R
Replicate 1	1	0.065		Replicate 1	1	0.245
Replicate 2	1	0.054		Replicate 2	1	0.264
Replicate 3	1	0.097		Replicate 3	1	0.2
Replicate 4	1	0.092		Replicate 4	1	0.17
Replicate 5	1	0.034		Replicate 5	1	0.165
Replicate 6	1	0.013
Replicate 7	1	0.07
Replicate 8	1	0.077
Replicate 9	1	0.099
Replicate 10	1	0.093
	Fig1c
	WM1716				WM1745
	siCtrl	siIGF2R				siCtrl	siIGF2R
Replicate 1	2543	775			Replicate 1	5003	995
Replicate 2	2958	496			Replicate 2	3322	1220
Replicate 3	2019	399			Replicate 3	4624	1499
Replicate 4	3624	1573			Replicate 4	4663	1700
Replicate 5	2298	554
Replicate 6	2925	1103

## Sheet: Fig2
Fig2a
	siCtrl without TGFß	siCtrl+TGFß 0.5ng/mL	siIGF2R without TGFß	siIGF2R+TGFß 0.5ng/mL
Replicate 1	2543	2013	775	797
Replicate 2	2959	2975	496	587
Replicate 3	3065	2764	633	346
Fig2b
	siCtrl without plasmin	siCtrl+Plasmin 0,2U/mL	siIGF2R without plasmin	siIGF2R+Plasmin 0,2U/mL
Replicate 1	1103	1035	417	267
Replicate 2	1097	1753	373	319
Replicate 3	1392	859	656	498

## Sheet: Fig3
	WM1716								WM1745
	siCtrl	siIGF2R		siCtrl	siGNPTAB				siCtrl	siIGF2R		siCtrl	siGNPTAB
Replicate 1	2543	775	Replicate1	2926	928			Replicate 1	5003	995	Replicate 1	2223	901
Replicate 2	2958	496	Replicate2	3554	1100			Replicate 2	4624	1499	Replicate 2	3782	1754
Replicate 3	2298	554	Replicate3	2168	591			Replicate 3	4663	1700	Replicate 3	2369	826
Replicate 4	2925	1103	Replicate4	4370	1696
	MDA-MB-231					SK-N-SH					SK-N-AS
	siCtrl	siIGF2R	siGNPTAB			siCtrl	siIGF2R	siGNPTAB			siCtrl	siIGF2R	siGNPTAB
Replicate 1	2529	2942	2223		Replicate 1	761	142	124		Replicate 1	2844	929	1076
Replicate 2	3666	3750	3670		Replicate 2	312	134	117		Replicate 2	2787	1043	1064
Replicate 3	2085	2771	2127		Replicate 3	384	78	84		Replicate 3	2832	1308	927

## Sheet: fig4
	Fig4c					Fig4e
	siCtrl	siIGF2R	siGNPTAB			siCtrl	siGNPTAB		siCtrl	siGNPTAB		siCtrl	siGNPTAB
Replicate 1	37	162	235		Replicate 1	1	2.92817	Replicate 1	1	1.29	Replicate 1	1	3.29436
	106	146	197		Replicate 2	1	3.05252	Replicate 2	1	1.9	Replicate 2	1	1.41421
	76	124	101		Replicate 3	1	2.94854	Replicate 3	1	1.31	Replicate 3	1	1.5338
	80	240	353					Replicate 4	1	1.6	Replicate 4	1	1.90687
	84	365	203					Replicate 5	1	1.72	Replicate 5	1	2.34599
	95	386	172					Replicate 6	1	1.25
	97	263	35
	75	59	351
	56	73	354
	71	67	105
	91	232	340
	231	101	111
	72	176	166
	107	196	424
	90	251	141
	81	206	129
	99	99	129
	120	77	38
	121	113	92
	120	102	134
	88	76	283
	31	159	79
	65	407	78
	78	232	63
	81	114	224
Replicate 2	132	124	47
	83	88	86
	95	154	63
	62	59	205
	163	71	136
	60	93	31
	53	38	33
	94	61	27
	117	175	131
	97	146	41
	101	31	73
	103	305	43
	43	140	179
	128	101	100
	103	137	233
	91	175	112
	55	127	175
	86	173	109
	132	68	76
	124	143	82
	124	243	221
	201	214	54
	74	182	106
	56	191	46
	41	169	46
	134	442	143
Replicate 3
	35	98	65
	87	74	252
	67	71	44
	73	276	42
	61	150	78
	192	144	64
	53	41	79
	347	674	280
	203	280	224
	102	335	732
	178	456	202
	298	100	311
	293	716	449
	289	308	116
	144	120	81
	110	691	280
	158	407	326
	279	94	198
	215	426	340
	256	413	338
	197	470	313
	285	463	212
	112	177	215
	183	649	445
	281	717	299
	281	311	313
	117	293	438
	119	240	782
	107	361	148
	315	304	266
			206

## Sheet: Fig5
	Fig5a					Fig5b	WM1716						WM1745
	siCtrl	siGNPTAB	siTFEB	siGNPTAB+siTFEB			siCtrl	siGNPTAB	siTFEB	siGNPTAB+siTFEB			siCtrl	siGNPTAB	siTFEB	siGNPTAB+siTFEB
Replicate 1	144	121	206	383		Replicate 1	2619	728	2599	1655		Replicate 1	10569	6171	13631	11678
	47	618	364	136		Replicate 2	2447	673	2420	1624		Replicate 2	11796	9794	11754	11497
	24	142	341	69		Replicate 3	2831	1067	2509	1870		Replicate 3	11080	5398	12664	10092
	356	131	68	110
	527	306	248	73
	175	285	64	207
	295	68	113	16
	65	86	159	73
	75	63	84	165
	15	82	120	166
	122	172	173	81
	74	265	117	260
	60	215	69	102
	96	197	53	69
	111	190	248	320
	130	77	107	298
	227	96	50	77
	50	39	99	390
	93	164	67	323
	57	200	88	99
	47	107	71	13
	75	253	85	48
	141	191	84	307
	55	354	70	26
	435	192	95	28
	156	287	212	90
	247	63	45	103
	359	314	48	73
	170	249	33	11
	92	142	43	5
	93	240	33	89
	215	254	256	60
Replicate 2
	44	186	88	32
	33	310	42	29
	49	149	87	133
	44	128	37	66
	536	103	69	45
	42	380	109	73
	330	230	42	97
	169	127	214	53
	65	321	63	64
	47	69	27	175
	66	52	171	27
	70	96	85	46
	101	280	266	149
	84	219	34	229
	197	41	182	153
	171	191	69	289
	131	184	186	63
	231	70	56	164
	175	36	150	74
	184	201	173	161
	137	93	90	69
	68	146	72	111
	90	100	59	38
	109	149	127	61
	94	163	152	35
	88	552	97	50
	81	40	118	256
	90	180	88	173
	94	64	194	33
	49	100	71	44
	227	171	110	47
	384	132	131	32
Replicate 3
	90	56	191	240
	19	43	102	17
	58	110	41	189
	104	78	116	52
	124	115	186	104
	61	172	73	110
	172	131	58	165
	177	106	114	147
	207	69	359	191
	175	153	89	32
	230	181	98	89
	171	153	191	95
	75	272	120	96
	103	66	69	111
	36	77	330	76
	183	67	59	48
	107	96	106	51
	146	264	49	25
	79	126	356	58
	108	283	153	17
	82	165	325	197
	51	122	184	182
	124	219	42	439
	175	142	32	152
	97	173	184	29
	104	375	89	19
	61	56	102	182
	69	252	111	219
	46	124	172	129
	51	141	59	40
	113	384	96	121
	165	77	94	120

## Sheet: Fig6
	Fig6a
	Sum of 3 independant experiments	Sum of 3 independant experiments
prot.list	WM1716-WT	WM1716GNPTAB-KO
ARSK	45	0
CPVL	182	0
CSTA	40	0
CTSS	81	0
IDUA	199	0
IL4I1	81	0
KDELC2	138	0
LIPA	206	0
MANBA	107	0
NUBPL	47	0
RNASET2	46	0
RTN4IP1	167	0
SGSH	268	0
SMPDL3A	82	0
DNASE2	372	1
PRCP	607	2
CTSC	1349	5
DPP7	742	3
GGH	617	3
CTSH	174	1
FUCA2	345	2
GUSB	810	6
FUCA1	384	3
POFUT1	589	5
CTSF	115	1
GALNS	325	3
FKBP10	611	7
MAN2B2	754	9
CTBS	223	3
NAGLU	502	9
CPQ	372	7
CTSZ	1851	39
AGA	368	8
CLN5	297	7
ERAP1	497	13
MAN2B1	1677	44
SCPEP1	524	14
CTSL	521	14
GAA	1885	51
PLOD2	1661	45
HEXA	1049	35
SUMF2	166	6
CST3	82	3
GLA	234	9
SIAE	302	12
GLB1	946	38
SERPINB8	187	8
ARSA	706	33
CTSA	1168	56
POFUT2	347	18
GRN	115	6
HEXB	1821	97
CREG1	182	11
ARSB	166	11
HSPA13	85	6
PSAP	675	52
CSTB	508	40
B3GLCT	49	4
CTSB	428	38
LGMN	210	19
NEU1	315	30
ASAH1	688	73
NPC2	513	57
CATD	2573	299
PLOD1	433	53
EPDR1	351	45
GNS	1607	216
SMPD1	381	54
PLBD2	670	102
NAGA	694	109
PPT2	72	12
IDS	166	37
PLOD3	157	39
